# Supplementary material for: Reduction of Movement in Neurological Diseases: Effects on Neural Stem Cells Characteristics
Source: Front Neurosci. 2018 May 23;12:336. doi: 10.3389/fnins.2018.00336 (PMC5974544; doi:10.3389/fnins.2018.00336)
Supplement: Supplementary file 1 [file Table_1.XLSX]

## Sheet: Sheet 1
Table 1
Position	RefSeq Number	Description	Symbol
A01	NM_009594	C-abl oncogene 1, non-receptor tyrosine kinase	Abl1
A02	NM_007499	Ataxia telangiectasia mutated homolog (human)	Atm
A03	NM_019864	Ataxia telangiectasia and rad3 related	Atr
A04	NM_011497	Aurora kinase A	Aurka
A05	NM_011496	Aurora kinase B	Aurkb
A06	NM_009741	B-cell leukemia/lymphoma 2	Bcl2
A07	NM_009689	Baculoviral IAP repeat-containing 5	Birc5
A08	NM_009764	Breast cancer 1	Brca1
A09	NM_009765	Breast cancer 2	Brca2
A10	NM_009810	Caspase 3	Casp3
A11	NM_007628	Cyclin A1	Ccna1
A12	NM_009828	Cyclin A2	Ccna2
B01	NM_172301	Cyclin B1	Ccnb1
B02	NM_007630	Cyclin B2	Ccnb2
B03	NM_016746	Cyclin C	Ccnc
B04	NM_007631	Cyclin D1	Ccnd1
B05	NM_009829	Cyclin D2	Ccnd2
B06	NM_007632	Cyclin D3	Ccnd3
B07	NM_007633	Cyclin E1	Ccne1
B08	NM_007634	Cyclin F	Ccnf
B09	NM_023223	Cell division cycle 20 homolog (S. cerevisiae)	Cdc20
B10	NM_007658	Cell division cycle 25 homolog A (S. pombe)	Cdc25a
B11	NM_009860	Cell division cycle 25 homolog C (S. pombe)	Cdc25c
B12	NM_011799	Cell division cycle 6 homolog (S. cerevisiae)	Cdc6
C01	NM_009863	Cell division cycle 7 (S. cerevisiae)	Cdc7
C02	NM_007659	Cyclin-dependent kinase 1	Cdk1
C03	NM_016756	Cyclin-dependent kinase 2	Cdk2
C04	NM_009870	Cyclin-dependent kinase 4	Cdk4
C05	NM_025876	CDK5 regulatory subunit associated protein 1	Cdk5rap1
C06	NM_009873	Cyclin-dependent kinase 6	Cdk6
C07	NM_007669	Cyclin-dependent kinase inhibitor 1A (P21)	Cdkn1a
C08	NM_009875	Cyclin-dependent kinase inhibitor 1B	Cdkn1b
C09	NM_009877	Cyclin-dependent kinase inhibitor 2A	Cdkn2a
C10	NM_007670	Cyclin-dependent kinase inhibitor 2B (p15, inhibits CDK4)	Cdkn2b
C11	NM_028222	Cyclin-dependent kinase inhibitor 3	Cdkn3
C12	NM_00769	Checkpoint kinase 1 homolog (S. pombe)	Chek1
D01	NM_016681	CHK2 checkpoint homolog (S. pombe)	Chek2
D02	NM_016904	CDC28 protein kinase 1b	Cks1b
D03	NM_007837	DNA-damage inducible transcript 3	Ddit3
D04	NM_134448	Dystonin	Dst
D05	NM_007891	E2F transcription factor 1	E2f1
D06	NM_177733	E2F transcription factor 2	E2f2
D07	NM_010093	E2F transcription factor 3	E2f3
D08	NM_148952	E2F transcription factor 4	E2f4
D09	NM_007836	Growth arrest and DNA-damage-inducible 45 alpha	Gadd45a
D10	NM_019925	G protein-coupled receptor 132	Gpr132
D11	NM_008316	Hus1 homolog (S. pombe)	Hus1
D12	NM_010578 ptor beta)	Integrin beta 1 (fibronectin receptor beta)	Itgb1
E01	NM_019499	MAD2 mitotic arrest deficient-like 1 (yeast)	Mad2l1
E02	NM_008564	Minichromosome maintenance deficient 2 mitotin (S. cerevisiae)	Mcm2
E03	NM_008563	Minichromosome maintenance deficient 3 (S. cerevisiae)	Mcm3
E04	NM_008565	Minichromosome maintenance deficient 4 homolog (S. cerevisiae)	Mcm4
E05	NM_010786	Transformed mouse 3T3 cell double minute 2	Mdm2
E06	NM_001081117	Antigen identified by monoclonal antibody Ki 67	Mki67
E07	NM_018736	Meiotic recombination 11 homolog A (S. cerevisiae)	Mre11a
E08	NM_008628	MutS homolog 2 (E. coli)	Msh2
E09	NM_010848	Myeloblastosis oncogene	Myb
E10	NM_013752	Nibrin	Nbn
E11	NM_010892	NIMA (never in mitosis gene a)-related expressed kinase 2	Nek2
E12	NM_010928	Notch gene homolog 2 (Drosophila)	Notch2
F01	NM_013630	Polycystic kidney disease 1 homolog	Pkd1
F02	NM_008885	Peripheral myelin protein 22	Pmp22
F03	NM_016910	Protein phosphatase 1D magnesium-dependent, delta isoform	Ppm1d
F04	NM_011233	RAD17 homolog (S. pombe)	Rad17
F05	NM_011233	RAD21 homolog (S. pombe)	Rad21
F06	NM_011234	RAD51 homolog (S. cerevisiae)	Rad51
F07	NM_011237	RAD9 homolog (S. pombe)	Rad9a
F08	NM_009391	RAN, member RAS oncogene family	Ran
F09	NM_009029	Retinoblastoma 1	Rb1
F10	NM_011249	Retinoblastoma-like 1 (p107)	Rbl1
F11	NM_011250	Retinoblastoma-like 2	Rbl2
F12	NM_018754	Stratifin	Sfn
G01	NM_011368	Src homology 2 domain-containing transforming protein C1	Shc1
G02	NM_013787	S-phase kinase-associated protein 2 (p45)	Skp2
G03	NM_011407	Schlafen 1	Slfn1
G04	NM_019710	Structural maintenance of chromosomes 1A	Smc1a
G05	NM_009282	Stromal antigen 1	Stag1
G06	NM_019641	Stathmin 1	Stmn1
G07	NM_009352	Telomeric repeat binding factor 1	Terf1
G08	NM_009361	Transcription factor Dp 1	Tfdp1
G09	NM_011640	Transformation related protein 53	Trp53
G10	NM_011641	Transformation related protein 63	Trp63
G11	NM_021884	Tumor susceptibility gene 101	Tsg101
G12	NM_009516	WEE 1 homolog 1 (S. pombe)	Wee1
H01	NM_007393	Actin, beta	Actb
H02	NM_009735	Beta-2 microglobulin	B2m
H03	NM_008084	Glyceraldehyde-3-phosphate dehydrogenase	Gapdh
H04	NM_010368	Glucuronidase, beta	Gusb
H05	NM_008302	Heat shock protein 90 alpha (cytosolic), class B member 1	Hsp90ab1
H06	SA_00106	Mouse Genomic DNA Contamination	MGDC
H07	SA_00104	Reverse Transcription Control	RTC
H08	SA_00104	Reverse Transcription Control	RTC
H09	SA_00104	Reverse Transcription Control	RTC
H10	SA_00103	Positive PCR Control	PPC
H11	SA_00103	Positive PCR Control	PPC
H12	SA_00103	Positive PCR Control	PPC
