# Supplementary material for: Reduction of Movement in Neurological Diseases: Effects on Neural Stem Cells Characteristics
Source: Front Neurosci. 2018 May 23;12:336. doi: 10.3389/fnins.2018.00336 (PMC5974544; doi:10.3389/fnins.2018.00336)
Supplement: Supplementary file 2 [file Table_2.XLSX]

## Sheet: Sheet 1
Groups	Samples	Cdk4	Cdkn3	E2f3	Itgb1	Shc1	Arithmetic Mean	Average Arithmetic Mean
Control Group	CTR1	18.60	22.42	23.52	19.26	24.99	21.62	21.41
Control Group	CTR4	18.75	21.67	23.24	18.83	24.39	21.26
Control Group	CTR5	18.25	21.83	22.58	18.57	23.85	20.90
Control Group	CTR6	18.17	21.52	22.68	18.46	24.51	20.93
Control Group	CTR7	19.23	22.19	22.66	19.84	25.35	21.93
Control Group	CTR8	19.34	22.68	23.94	19.64	25.21	22.04
Control Group	CTR11	18.45	22.19	22.98	18.85	24.02	21.18
Group 1	HU1	18.85	21.91	23.55	19.28	24.68	21.53	21.72
Group 1	HU2	18.91	21.70	23.62	19.31	24.53	21.50
Group 1	HU3	18.21	22.66	23.98	19.67	24.52	21.90
Group 1	HU4	18.88	22.80	23.88	19.91	24.91	21.96
