# Supplementary material for: Reduction of Movement in Neurological Diseases: Effects on Neural Stem Cells Characteristics
Source: Front Neurosci. 2018 May 23;12:336. doi: 10.3389/fnins.2018.00336 (PMC5974544; doi:10.3389/fnins.2018.00336)
Supplement: Supplementary file 3 [file Table_3.XLSX]

## Sheet: Sheet 1
Table 1
Layout	1	2	3	4	5	6	7	8	9	10	11	12
A	Abl1 1.17	Atm -1.02	Atr -1.01	Aurka -1.07	Aurkb 1.02	Bcl2 -1.18	Birc5 -1.21	Brca1 -1.02	Brca2 -1.11	Casp3 1.17	Ccna1 1.35	Ccna2 1.12
B	Ccnb1 -1.07	Ccnb2 -1.66	Ccnc -1.26	Ccnd1 1.18	Ccnd2 1.11	Ccnd3 -1.07	Ccne1 1.10	Ccnf 1.20	Cdc20 1.29	Cdc25a 1.16	Cdc25c 1.09	Cdc6 1.40
C	Cdc7 1.49	Cdk1 1.25	Cdk2 1.23	Cdk4 1.02	Cdk5rap1 -3.53	Cdk6 2.38	Cdkn1a 1.14	Cdkn1b -1.41	Cdkn2a -2.33	Cdkn2b -1.17	Cdkn3 1.09	Chek1 1.15
D	Chek2 -1.02	Cks1b 1.22	Ddit3 -1.57	Dst -1.31	E2f1 1.52	E2f2 1.85	E2f3 -1.16	E2f4 1.04	Gadd45a -1.53	Gpr132 1.00 B	Hus1 -1.20	Itgb1 -1.12
E	Mad2l1 1.34	Mcm2 1.25	Mcm3 1.42	Mcm4 1.19	Mdm2 -1.16	Mki67 1.10	Mre11a 1.06	Msh2 1.02	Myb 1.81	Nbn 1.05	Nek2 1.11	Notch2 -1.13
F	Pkd1 1.61	Pmp22 -1,22	Ppm1d -1.01	Rad17 -1.18	Rad21 -1.13	Rad51 1.16	Rad9a 1.33	Ran 1.14	Rb1 -1.10	Rbl1 1.26	Rbl2 -1.49	Sfn -1.39
G	Shc1 1.20	Skp2 -1.04	Slfn1 1.34 C	Smc1a 1.10	Stag1 -1.18	Stmn1 1.04	Terf1 1.16	Tfdp1 1.07	Trp53 1.05	Trp63 1.24 C	Tsg101 -1.03	Wee1 1.00
